# Supplementary material for: Significance of m6A regulatory factor in gene expression and immune function of osteoarthritis
Source: Front Physiol. 2022 Sep 8;13:918270. doi: 10.3389/fphys.2022.918270 (PMC9493330; doi:10.3389/fphys.2022.918270)
Supplement: Supplementary file 1 [file Table2.XLSX]

## Sheet: Sheet1
id	logFC	AveExpr	t	P.Value	adj.P.Val	B
GDNF	-1.08039	6.94735	-23.9617	1.45471e-44	2.54178e-40	91.093
LOC554175	-1.03493	7.01145	-23.945	1.54872e-44	2.54178e-40	91.0308
LOC440225	-1.15812	7.03517	-23.8743	2.01788e-44	2.54178e-40	90.7681
TRHR	-1.13818	6.99819	-23.4761	9.04853e-44	6.8387e-40	89.2782
HS.344169	-2.61508	7.59296	-23.1579	3.03913e-43	9.22165e-40	88.0749
GSDM1	-1.21708	7.1909	-23.1282	3.40543e-43	9.22165e-40	87.9619
HS.554368	-2.86319	7.84112	-23.1229	3.47425e-43	9.22165e-40	87.942
HS.576001	-1.65005	7.21963	-23.1221	3.48482e-43	9.22165e-40	87.939
LOC642110	-2.89874	7.8258	-23.015	5.25596e-43	1.05436e-39	87.5308
TBC1D3C	-2.05111	7.52721	-23.0128	5.30125e-43	1.05436e-39	87.5222
HS.132067	-3.00935	7.88043	-22.9448	6.8834e-43	1.18944e-39	87.2628
LOC643386	-2.75975	7.73533	-22.9207	7.55418e-43	1.18944e-39	87.1704
HS.322859	-3.64146	8.17547	-22.9025	8.10159e-43	1.2246e-39	87.1009
HS.112955	-2.32799	7.53621	-22.8538	9.77691e-43	1.421e-39	86.9141
HS.297256	-2.76771	7.76028	-22.831	1.06759e-42	1.49419e-39	86.8267
HS.550275	-2.78804	7.78189	-22.7922	1.24038e-42	1.61629e-39	86.6777
HS.549783	-2.81188	7.7684	-22.7728	1.33678e-42	1.68386e-39	86.6033
TMCO4	-3.92	8.51839	-22.7597	1.40626e-42	1.71423e-39	86.5529
HS.564613	-3.02967	7.82289	-22.7264	1.59991e-42	1.88934e-39	86.4247
LOC401957	-2.03823	7.40704	-22.7165	1.66284e-42	1.90415e-39	86.3864
HS.538341	-1.98621	7.3957	-22.6973	1.79078e-42	1.99035e-39	86.3127
HS.570446	-1.35373	7.19276	-22.6819	1.90131e-42	1.99579e-39	86.2532
LOC647543	-2.17785	7.50859	-22.6557	2.10452e-42	2.09284e-39	86.1523
HS.518008	-3.805	8.29517	-22.6422	2.21829e-42	2.10859e-39	86.1
LOC644267	-3.27303	8.00861	-22.6406	2.23196e-42	2.10859e-39	86.0939
HS.98744	-2.8879	7.77828	-22.6267	2.35554e-42	2.11937e-39	86.0403
HS.145875	-2.74982	7.70693	-22.6193	2.42406e-42	2.13029e-39	86.0118
LOC440295	-2.21582	7.47232	-22.5856	2.76391e-42	2.28267e-39	85.8814
MGC34829	-2.63712	7.72489	-22.5645	2.99969e-42	2.36157e-39	85.8001
HS.580665	-2.26679	7.47861	-22.5011	3.84094e-42	2.96215e-39	85.5544
HS.334126	-1.97877	7.40323	-22.4926	3.96975e-42	3.00026e-39	85.5216
HS.564447	-3.08561	7.85862	-22.4814	4.14709e-42	3.05662e-39	85.4782
PGPEP1	-3.16329	7.88948	-22.4774	4.2127e-42	3.05662e-39	85.4626
LOC728518	-2.44523	7.63238	-22.4728	4.28965e-42	3.05662e-39	85.4446
HS.560087	-2.83453	7.86839	-22.4616	4.48078e-42	3.05662e-39	85.4013
LOC646793	-2.13637	7.4876	-22.4543	4.61053e-42	3.05662e-39	85.3729
LOC643729	-2.03582	7.38965	-22.4486	4.71406e-42	3.07137e-39	85.3508
HS.252466	-1.19155	6.95117	-22.4337	4.99704e-42	3.20056e-39	85.2929
LOC651721	-2.2797	7.51166	-22.4211	5.24779e-42	3.30514e-39	85.2442
HS.373970	-2.02053	7.44148	-22.4107	5.46564e-42	3.33131e-39	85.2038
HS.131656	-1.7008	7.2407	-22.3874	5.98894e-42	3.52235e-39	85.1129
HS.523319	-2.22142	7.51165	-22.3778	6.21719e-42	3.52235e-39	85.0757
HS.563056	-2.40109	7.56698	-22.3776	6.2215e-42	3.52235e-39	85.075
HS.555016	-2.46045	7.66149	-22.3752	6.27963e-42	3.52235e-39	85.0658
HS.575871	-2.96358	7.82476	-22.3691	6.43155e-42	3.52235e-39	85.042
LOC652588	-1.83223	7.28301	-22.3146	7.96325e-42	4.16756e-39	84.8297
LOC646905	-2.40694	7.53641	-22.3105	8.09291e-42	4.16756e-39	84.8136
GOLGA6B	-1.03777	6.99821	-22.3084	8.1611e-42	4.16756e-39	84.8053
HS.583869	-1.39882	7.07548	-22.2984	8.48683e-42	4.23821e-39	84.7664
FLJ45300	-1.95234	7.46837	-22.2973	8.52375e-42	4.23821e-39	84.7621
HS.353024	-1.3988	7.10152	-22.2801	9.1174e-42	4.47451e-39	84.6951
HS.566837	-2.1421	7.51767	-22.24	1.06711e-41	5.10443e-39	84.5387
LOC441261	-2.05914	7.48052	-22.2079	1.21083e-41	5.64891e-39	84.4131
HS.208617	-2.58276	7.62875	-22.1985	1.2565e-41	5.7207e-39	84.3763
HS.582144	-2.34592	7.52856	-22.1906	1.29599e-41	5.83027e-39	84.3455
HS.576019	-2.21791	7.51622	-22.1804	1.34933e-41	5.93633e-39	84.3054
FLJ41481	-1.09579	6.91835	-22.18	1.35102e-41	5.93633e-39	84.3042
HS.570507	-2.61194	7.72898	-22.1701	1.40484e-41	6.03269e-39	84.2654
HS.581909	-2.10363	7.44222	-22.1366	1.60336e-41	6.65819e-39	84.134
HS.573178	-1.78828	7.27966	-22.1165	1.73548e-41	7.07591e-39	84.0552
HS.565924	-2.47616	7.59433	-22.1156	1.7414e-41	7.07591e-39	84.0518
LOC643012	-1.9262	7.33455	-22.1029	1.83122e-41	7.36169e-39	84.0018
HS.584613	-1.38227	7.09198	-22.0837	1.97536e-41	7.7148e-39	83.9265
LOC653569	-1.85741	7.31511	-22.0817	1.9905e-41	7.7148e-39	83.9189
HS.135737	-1.74273	7.22815	-22.0783	2.01803e-41	7.7148e-39	83.9053
HS.582872	-2.50297	7.65972	-22.0779	2.02113e-41	7.7148e-39	83.9037
HS.576826	-1.50272	7.16294	-22.0712	2.07544e-41	7.84287e-39	83.8774
HS.526811	-2.10501	7.43079	-22.0643	2.13215e-41	7.87863e-39	83.8506
HS.564111	-1.31702	7.01471	-22.0625	2.14745e-41	7.87863e-39	83.8435
HS.583868	-2.29115	7.52735	-22.0525	2.23387e-41	8.10887e-39	83.8042
LOC651552	-2.43837	7.57674	-22.0504	2.25312e-41	8.10887e-39	83.7957
HS.563827	-1.55511	7.16457	-22.0464	2.28904e-41	8.16042e-39	83.78
LOC642155	-1.87958	7.36272	-22.0381	2.36451e-41	8.35068e-39	83.7477
LOC158730	-2.38676	7.56481	-22.0214	2.52668e-41	8.4885e-39	83.6818
HS.538285	-2.3985	7.54986	-22.0205	2.53561e-41	8.4885e-39	83.6783
HDHD3	-2.58409	8.35381	-22.0202	2.53831e-41	8.4885e-39	83.6772
LOC643403	-1.55605	7.14886	-22.0121	2.62094e-41	8.57877e-39	83.6454
HS.580105	-1.61289	7.31846	-22.0109	2.63341e-41	8.57877e-39	83.6406
C2ORF19	-1.31626	7.06813	-21.9963	2.79025e-41	8.93565e-39	83.5831
HS.582010	-1.78442	7.23663	-21.9815	2.95813e-41	9.31539e-39	83.525
HS.436863	-1.27831	7.15181	-21.9785	2.99343e-41	9.31655e-39	83.5132
HS.538782	-1.29071	6.9799	-21.9769	3.01262e-41	9.31655e-39	83.5069
LOC652168	-2.39888	7.5846	-21.9753	3.03246e-41	9.31655e-39	83.5004
HS.570209	-1.95687	7.38654	-21.9578	3.25002e-41	9.90444e-39	83.4315
POLL	-2.05044	7.64761	-21.9445	3.42508e-41	1.02722e-38	83.3793
HS.299068	-1.94045	7.35849	-21.9358	3.54568e-41	1.05502e-38	83.3449
HS.565029	-1.78334	7.243	-21.927	3.672e-41	1.06718e-38	83.3101
HS.48945	-1.71445	7.33173	-21.9266	3.67791e-41	1.06718e-38	83.3085
ZFP95	-1.95184	7.25896	-21.9251	3.69952e-41	1.06718e-38	83.3026
HS.541753	-1.40046	7.03821	-21.9116	3.90278e-41	1.10889e-38	83.2495
LOC401002	-1.03927	7.08022	-21.9097	3.93263e-41	1.10903e-38	83.2419
HOXB6	-1.16404	7.38135	-21.8751	4.51135e-41	1.25353e-38	83.1054
HS.573484	-1.9726	7.42945	-21.863	4.73279e-41	1.29983e-38	83.0577
HS.581939	-2.33378	7.59461	-21.8623	4.74679e-41	1.29983e-38	83.0548
HS.38894	-2.17709	7.55036	-21.858	4.82787e-41	1.30314e-38	83.0379
LOC653197	-1.74907	7.30151	-21.8388	5.21144e-41	1.38398e-38	82.9619
LOC645893	-2.32566	7.54288	-21.8365	5.25826e-41	1.38398e-38	82.953
LOC644157	-2.31939	7.55392	-21.8335	5.32158e-41	1.38398e-38	82.9411
HS.544551	-1.64863	7.24697	-21.8325	5.3436e-41	1.38398e-38	82.937
HS.382669	-2.02375	7.40644	-21.8311	5.37304e-41	1.38398e-38	82.9316
HS.550960	-1.58713	7.27905	-21.8306	5.3837e-41	1.38398e-38	82.9296
HS.97558	-1.88124	7.30824	-21.8181	5.65839e-41	1.44476e-38	82.8801
LOC650295	-1.98392	7.38906	-21.8062	5.93218e-41	1.48697e-38	82.8331
HS.515159	-1.27933	7.04028	-21.8058	5.94172e-41	1.48697e-38	82.8315
LOC648897	-1.34585	7.02898	-21.8008	6.06054e-41	1.50672e-38	82.8118
ARC	-1.95593	7.38206	-21.7725	6.78444e-41	1.67392e-38	82.6996
HS.145039	-1.60755	7.13418	-21.7653	6.98172e-41	1.70214e-38	82.6711
LOC644411	-1.87687	7.41738	-21.7573	7.20836e-41	1.73501e-38	82.6393
HS.528259	-1.02717	6.99645	-21.7543	7.29417e-41	1.74455e-38	82.6276
HS.546119	-2.28281	7.51793	-21.7484	7.46857e-41	1.77503e-38	82.6041
HS.578456	-1.68985	7.25355	-21.7363	7.83633e-41	1.8393e-38	82.5563
SLCO2A1	-2.27275	7.56309	-21.7293	8.06001e-41	1.87655e-38	82.5283
LOC441873	-1.24846	6.98395	-21.7266	8.14731e-41	1.87731e-38	82.5176
HS.566371	-1.40953	7.18247	-21.7155	8.51424e-41	1.94997e-38	82.4738
HS.544348	-2.07979	7.41104	-21.7064	8.83132e-41	1.99836e-38	82.4374
HS.559864	-1.11474	6.90846	-21.698	9.13098e-41	2.02645e-38	82.4042
HS.543250	-1.70587	7.19065	-21.697	9.16994e-41	2.02645e-38	82.4
HS.100866	-1.85458	7.33217	-21.6955	9.22491e-41	2.02674e-38	82.394
HS.578487	-1.88948	7.32673	-21.6843	9.64565e-41	2.10693e-38	82.3497
HS.543218	-1.06777	7.03598	-21.6785	9.87307e-41	2.13196e-38	82.3265
HS.22381	-1.81177	7.39201	-21.653	1.09307e-40	2.32056e-38	82.2253
HS.582550	-2.1351	7.4127	-21.6494	1.10902e-40	2.34127e-38	82.2109
HS.385632	-1.65634	7.22901	-21.6415	1.14442e-40	2.38931e-38	82.1796
LOC648841	-1.87429	7.41079	-21.6378	1.16165e-40	2.40438e-38	82.1648
HS.422131	-1.59119	7.14743	-21.6309	1.19401e-40	2.43311e-38	82.1374
HS.246593	-1.32054	7.05628	-21.6301	1.19759e-40	2.43311e-38	82.1345
HS.550320	-1.85732	7.26226	-21.6286	1.2052e-40	2.43548e-38	82.1282
HHCM	-1.5203	7.19581	-21.6191	1.25175e-40	2.50277e-38	82.0905
LOC652513	-1.64023	7.18631	-21.6164	1.26519e-40	2.51633e-38	82.0798
HS.560591	-1.02024	6.89503	-21.6044	1.32744e-40	2.62631e-38	82.0321
HS.582113	-2.47294	7.84296	-21.5697	1.5254e-40	3.00225e-38	81.8938
HS.309660	-1.3143	7.03218	-21.5655	1.55139e-40	3.03759e-38	81.877
HS.540071	-1.24773	6.98516	-21.5537	1.62672e-40	3.16867e-38	81.8299
HS.540111	-1.71354	7.27616	-21.5441	1.69058e-40	3.25279e-38	81.7916
HS.566876	-1.0453	7.00597	-21.5421	1.70425e-40	3.25279e-38	81.7836
HS.131773	-1.63267	7.30166	-21.5341	1.75921e-40	3.31919e-38	81.752
LOC440508	-1.29713	7.10319	-21.5332	1.76614e-40	3.31919e-38	81.7481
HS.531984	-1.12227	6.90176	-21.532	1.77426e-40	3.31919e-38	81.7435
HS.572073	-1.44851	7.10684	-21.5086	1.94947e-40	3.57615e-38	81.6498
DDX3Y	-1.49666	7.14115	-21.5021	2.00076e-40	3.64137e-38	81.624
LOC727944	-1.46719	7.0735	-21.4993	2.0234e-40	3.65849e-38	81.6128
HS.145476	-1.74754	7.27606	-21.491	2.0915e-40	3.70036e-38	81.5799
HS.539677	-1.31633	7.00083	-21.4908	2.09331e-40	3.70036e-38	81.579
HS.213372	-1.13434	7.04348	-21.4906	2.09552e-40	3.70036e-38	81.578
HS.538727	-1.48127	7.13991	-21.4874	2.12238e-40	3.73035e-38	81.5653
MGC27345	-1.83894	7.83265	-21.4857	2.13665e-40	3.73806e-38	81.5586
HS.583392	-1.71752	7.34984	-21.4832	2.15882e-40	3.7508e-38	81.5484
HS.254475	-2.04	7.35266	-21.4826	2.16379e-40	3.7508e-38	81.5461
HS.436308	-1.65077	7.19185	-21.4757	2.22455e-40	3.80378e-38	81.5185
HS.538370	-2.54538	7.60015	-21.4686	2.28841e-40	3.89534e-38	81.4904
LOC648553	-1.70479	7.2937	-21.462	2.35052e-40	3.97556e-38	81.4638
HS.541645	-1.21584	6.94994	-21.4613	2.35657e-40	3.97556e-38	81.4612
LOC731898	-1.57029	7.18457	-21.4594	2.3752e-40	3.98918e-38	81.4534
CRIM2	-1.70687	7.25314	-21.4538	2.42933e-40	4.04414e-38	81.431
PHTF2	-1.24341	7.05307	-21.4457	2.50987e-40	4.15988e-38	81.3985
LOC400221	-1.49	7.09888	-21.4422	2.54515e-40	4.16174e-38	81.3846
HS.516916	-1.57385	7.14272	-21.4412	2.55504e-40	4.16174e-38	81.3808
LOC651390	-1.67207	7.27213	-21.44	2.56789e-40	4.16473e-38	81.3758
HS.542732	-1.32557	7.00713	-21.4384	2.58423e-40	4.17331e-38	81.3695
SMG6	-1.26102	7.12208	-21.4358	2.61179e-40	4.18207e-38	81.3589
HS.552453	-1.26781	7.05137	-21.43	2.67276e-40	4.24745e-38	81.336
HS.565353	-1.43601	7.10607	-21.429	2.68387e-40	4.24745e-38	81.3318
HS.575615	-1.78224	7.29528	-21.4269	2.70625e-40	4.24745e-38	81.3236
HS.560163	-1.35298	7.03288	-21.4264	2.7124e-40	4.24745e-38	81.3213
LOC653934	-1.36087	7.08583	-21.4251	2.72652e-40	4.24745e-38	81.3161
HS.571194	-1.92266	7.32968	-21.4197	2.78663e-40	4.31574e-38	81.2945
HS.539516	-1.4228	7.05683	-21.4132	2.86026e-40	4.4117e-38	81.2685
LOC648274	-1.35922	7.13246	-21.4065	2.93851e-40	4.4893e-38	81.2417
HS.126046	-1.22006	7.03931	-21.406	2.94423e-40	4.4893e-38	81.2397
SNORD18B	-1.57591	7.22876	-21.4058	2.94622e-40	4.4893e-38	81.2391
NDUFS2	-2.2998	7.64581	-21.4026	2.98434e-40	4.52912e-38	81.2263
LOC653225	-2.00765	7.37752	-21.3775	3.30265e-40	4.91354e-38	81.1255
HS.98121	-1.78378	7.31496	-21.3724	3.37171e-40	4.96791e-38	81.1049
HS.545397	-1.88839	7.33966	-21.3722	3.37356e-40	4.96791e-38	81.1043
LOC284428	-1.02057	7.02685	-21.3697	3.40778e-40	4.96791e-38	81.0943
HS.551249	-1.45101	7.18986	-21.3695	3.41125e-40	4.96791e-38	81.0933
HS.545338	-1.31323	7.07576	-21.369	3.41808e-40	4.96791e-38	81.0913
HS.542129	-1.49762	7.20217	-21.3668	3.4479e-40	4.99206e-38	81.0826
HS.560459	-1.24702	7.08085	-21.3505	3.68268e-40	5.31163e-38	81.0171
HS.582382	-1.91924	7.30548	-21.3475	3.72649e-40	5.35439e-38	81.0053
LOC643899	-1.33952	7.06806	-21.3345	3.92789e-40	5.60117e-38	80.953
LOC389852	-1.38679	7.09025	-21.3324	3.96082e-40	5.6269e-38	80.9447
HS.569047	-1.33663	7.05824	-21.3291	4.01403e-40	5.68113e-38	80.9314
HS.559714	-1.47212	7.14282	-21.3253	4.07699e-40	5.70613e-38	80.9159
LOC642776	-2.46962	7.68928	-21.3118	4.30471e-40	5.98054e-38	80.8619
HS.55047	-1.45317	7.13653	-21.3042	4.4382e-40	6.07231e-38	80.8315
HS.561174	-1.7568	7.33929	-21.3028	4.4632e-40	6.07231e-38	80.8259
LOC646680	-1.35707	7.14892	-21.3026	4.46718e-40	6.07231e-38	80.825
LOC647529	-1.56889	7.14857	-21.2955	4.5973e-40	6.20454e-38	80.7964
HS.548804	-1.65264	7.23767	-21.2904	4.69414e-40	6.29194e-38	80.7757
HS.361403	-2.1319	7.45982	-21.2893	4.71458e-40	6.29539e-38	80.7714
HS.146803	-1.45559	7.17232	-21.2874	4.75154e-40	6.3224e-38	80.7636
HS.583639	-1.21184	7.03712	-21.273	5.03547e-40	6.65333e-38	80.7059
HS.541166	-1.61274	7.26136	-21.2698	5.10163e-40	6.71726e-38	80.6929
HS.577221	-1.63567	7.15646	-21.2575	5.36072e-40	7.02826e-38	80.6436
HS.165432	-1.28444	7.01451	-21.2552	5.41065e-40	7.05045e-38	80.6344
HS.547551	-1.78739	7.40808	-21.2507	5.51103e-40	7.15657e-38	80.6161
HS.547175	-1.51151	7.12465	-21.2429	5.68644e-40	7.35907e-38	80.5849
KLRK1	-1.32149	7.21668	-21.2363	5.84075e-40	7.53297e-38	80.5583
HS.564203	-1.20912	7.05147	-21.2286	6.02634e-40	7.73663e-38	80.5272
TACSTD2	-1.76354	7.36357	-21.228	6.03961e-40	7.73663e-38	80.525
HS.542905	-1.48958	7.10782	-21.226	6.09051e-40	7.77548e-38	80.5166
LOC647865	-1.03542	6.89152	-21.2245	6.1259e-40	7.79433e-38	80.5109
AOX2	-1.58728	7.24964	-21.2167	6.32314e-40	7.9913e-38	80.4793
HS.526898	-1.58796	7.15083	-21.2159	6.34415e-40	7.9913e-38	80.476
HS.568954	-1.43587	7.08276	-21.2143	6.38565e-40	8.01685e-38	80.4695
HS.550248	-1.43327	7.13582	-21.206	6.60385e-40	8.21647e-38	80.4361
EPPK1	-1.59956	7.14624	-21.2028	6.68909e-40	8.28632e-38	80.4234
LOC646570	-2.15351	7.51877	-21.1932	6.95361e-40	8.55929e-38	80.3848
HS.278817	-1.58894	7.17017	-21.1846	7.20151e-40	8.83565e-38	80.3499
LOC645494	-1.30315	7.12869	-21.1838	7.22583e-40	8.83679e-38	80.3466
HS.545871	-1.56275	7.12257	-21.1828	7.2542e-40	8.84287e-38	80.3427
HS.436006	-1.46957	7.11408	-21.1819	7.27914e-40	8.84474e-38	80.3393
HS.544340	-1.42308	7.09159	-21.1707	7.61782e-40	9.2266e-38	80.294
HS.565454	-1.47925	7.21703	-21.1686	7.68415e-40	9.2772e-38	80.2854
HS.98754	-1.22272	6.96982	-21.1642	7.82217e-40	9.41376e-38	80.2677
HS.540116	-1.22251	7.04085	-21.1563	8.07681e-40	9.68324e-38	80.2358
LOC645927	-1.28591	7.17946	-21.1557	8.09734e-40	9.68324e-38	80.2333
HS.569199	-1.17388	6.90166	-21.1543	8.14397e-40	9.70828e-38	80.2276
KIAA0100	-1.64248	7.12653	-21.1512	8.24744e-40	9.72104e-38	80.215
LOC646552	-1.21497	6.948	-21.1371	8.73109e-40	1.02466e-37	80.1583
LOC339804	-1.056	6.98333	-21.1344	8.82597e-40	1.03157e-37	80.1475
LOC647166	-1.59492	7.24346	-21.1339	8.84463e-40	1.03157e-37	80.1454
HS.546052	-1.60503	7.19818	-21.1302	8.98039e-40	1.04251e-37	80.1303
HS.127398	-1.22791	7.02887	-21.1298	8.99362e-40	1.04251e-37	80.1288
LOC387790	-1.1857	6.93447	-21.129	9.0234e-40	1.04277e-37	80.1255
LOC644908	-1.44383	7.11091	-21.1276	9.07278e-40	1.04528e-37	80.1201
HS.545299	-1.57511	7.14301	-21.1254	9.1577e-40	1.04973e-37	80.1108
LOC648213	-1.39886	7.09706	-21.1251	9.16699e-40	1.04973e-37	80.1098
LOC728066	-1.28341	7.07168	-21.1223	9.27329e-40	1.0587e-37	80.0984
HS.505028	-1.39919	7.03603	-21.1174	9.45824e-40	1.0712e-37	80.0787
HS.539444	-1.55199	7.13882	-21.1172	9.46782e-40	1.0712e-37	80.0777
HS.566505	-1.39788	7.17923	-21.1151	9.54684e-40	1.07691e-37	80.0694
HS.128882	-1.70846	7.20825	-21.1132	9.62012e-40	1.08195e-37	80.0618
HS.540451	-1.8948	7.30294	-21.1083	9.81443e-40	1.09403e-37	80.0419
HS.538615	-1.93282	7.32575	-21.1065	9.88482e-40	1.09496e-37	80.0348
HS.560906	-1.27019	7.00828	-21.1059	9.90966e-40	1.09496e-37	80.0323
HS.551940	-1.58815	7.27168	-21.1039	9.99028e-40	1.10065e-37	80.0243
HS.565532	-1.34933	7.05822	-21.1	1.01498e-39	1.11174e-37	80.0085
LOC643913	-1.69085	7.47806	-21.0741	1.12764e-39	1.22098e-37	79.9038
HS.541456	-1.63833	7.27311	-21.0732	1.13212e-39	1.22233e-37	79.8998
HS.539826	-1.05415	6.93826	-21.0718	1.13848e-39	1.22423e-37	79.8942
HS.121442	-1.08768	6.89574	-21.0714	1.14036e-39	1.22423e-37	79.8926
HS.565459	-1.99731	7.40739	-21.0698	1.14786e-39	1.2288e-37	79.8861
HS.147763	-1.37353	7.0956	-21.0662	1.16468e-39	1.2431e-37	79.8716
LOC652227	-1.42175	7.20065	-21.0655	1.1678e-39	1.2431e-37	79.8689
NIPSNAP3B	-1.77439	7.20582	-21.0641	1.17472e-39	1.24696e-37	79.8631
HS.47037	-1.46725	7.17164	-21.0516	1.23597e-39	1.30498e-37	79.8125
HS.559814	-1.35049	7.16463	-21.0409	1.29095e-39	1.3551e-37	79.7692
HS.545254	-1.16188	7.04558	-21.0258	1.37296e-39	1.41751e-37	79.7079
HS.291166	-1.54244	7.25861	-21.0254	1.37486e-39	1.41751e-37	79.7065
LOC651745	-1.20653	7.02324	-21.0251	1.37666e-39	1.41751e-37	79.7052
HS.193951	-1.16822	6.9889	-21.0224	1.39185e-39	1.42926e-37	79.6943
HS.278163	-1.75432	7.22726	-21.0211	1.39939e-39	1.43071e-37	79.6889
HS.566771	-1.3619	7.04344	-21.0208	1.40084e-39	1.43071e-37	79.6879
HS.510638	-1.32904	7.06625	-21.0124	1.44962e-39	1.47257e-37	79.6538
HS.544884	-1.22487	7.00441	-21.0028	1.50746e-39	1.52314e-37	79.6149
HS.562356	-1.27777	6.97727	-20.9988	1.53242e-39	1.53756e-37	79.5986
HS.156973	-1.1802	7.02981	-20.9983	1.53565e-39	1.53756e-37	79.5965
HS.577935	-1.68791	7.26655	-20.9979	1.538e-39	1.53756e-37	79.595
TDRD7	-1.78029	8.92145	-20.9952	1.55465e-39	1.5501e-37	79.5842
HS.157344	-1.39006	7.20032	-20.9915	1.57861e-39	1.56984e-37	79.569
FLJ34047	-1.65569	7.18762	-20.9798	1.65565e-39	1.63784e-37	79.5216
LOC442147	-1.34925	7.05542	-20.9735	1.69867e-39	1.6673e-37	79.4961
LOC653885	-1.02384	7.01727	-20.9727	1.70465e-39	1.66884e-37	79.4926
LOC649587	-1.43014	7.1477	-20.9693	1.72842e-39	1.68773e-37	79.4788
HS.139649	-1.61435	7.24288	-20.9622	1.779e-39	1.71936e-37	79.4501
HS.195349	-1.29228	7.06009	-20.9589	1.80269e-39	1.73453e-37	79.4369
HS.334272	-1.87513	7.32001	-20.9514	1.85869e-39	1.77818e-37	79.4065
LOC643983	-1.48522	7.25533	-20.9428	1.92507e-39	1.83704e-37	79.3716
LOC641724	-1.54589	7.17509	-20.9414	1.93658e-39	1.84336e-37	79.3657
HS.335310	-1.65061	7.3154	-20.9337	1.9987e-39	1.89771e-37	79.3342
HS.575737	-1.30424	6.99624	-20.9307	2.02325e-39	1.91621e-37	79.3221
LOC652179	-1.00967	6.90244	-20.9276	2.04839e-39	1.93033e-37	79.3098
HS.563862	-1.17823	6.9395	-20.9269	2.05494e-39	1.9317e-37	79.3066
HS.134215	-1.24953	7.06333	-20.9249	2.07107e-39	1.94203e-37	79.2988
HS.437111	-1.31556	7.07874	-20.924	2.07937e-39	1.94383e-37	79.2949
HS.463489	-1.54117	7.17831	-20.9235	2.08328e-39	1.94383e-37	79.293
HS.551798	-1.36585	7.08867	-20.9165	2.14369e-39	1.99527e-37	79.2645
HS.554642	-1.42546	7.19441	-20.9126	2.17819e-39	2.0224e-37	79.2487
LOC651341	-1.58866	7.20623	-20.9101	2.2004e-39	2.03801e-37	79.2386
HS.583362	-1.44835	7.12931	-20.9041	2.25532e-39	2.08377e-37	79.214
LOC652185	-1.46459	7.23207	-20.9007	2.28671e-39	2.10762e-37	79.2003
HS.253460	-1.49881	7.23693	-20.8992	2.30114e-39	2.11576e-37	79.194
HS.438979	-1.02697	6.91797	-20.8966	2.3251e-39	2.13261e-37	79.1837
MESP2	-1.35004	7.12122	-20.887	2.41869e-39	2.20716e-37	79.1444
HS.543027	-1.37384	7.13704	-20.8736	2.55454e-39	2.32052e-37	79.0901
PPAPDC1A	-1.14097	6.87755	-20.8683	2.61041e-39	2.36559e-37	79.0685
HS.552276	-1.22114	7.01535	-20.862	2.67831e-39	2.42131e-37	79.043
LOC340113	-1.17553	7.1214	-20.8561	2.74435e-39	2.4575e-37	79.0187
HS.581571	-1.36491	7.14287	-20.8555	2.75143e-39	2.45801e-37	79.0162
HS.131049	-1.40209	7.05335	-20.8547	2.76023e-39	2.46006e-37	79.013
HS.242211	-1.42432	7.06164	-20.8441	2.88225e-39	2.53981e-37	78.9699
HS.304143	-1.21534	6.98276	-20.8388	2.94581e-39	2.58281e-37	78.9482
HS.573270	-1.38933	7.14176	-20.8372	2.96442e-39	2.59312e-37	78.942
HS.130089	-1.14031	7.03428	-20.8364	2.97506e-39	2.59641e-37	78.9384
LOC649455	-1.11816	7.02294	-20.8334	3.01098e-39	2.60974e-37	78.9265
HS.538834	-1.63119	7.19585	-20.8334	3.01105e-39	2.60974e-37	78.9264
SEPP1	-1.13787	7.03695	-20.8277	3.08272e-39	2.64156e-37	78.903
C20ORF123	-1.33482	7.02002	-20.8055	3.37588e-39	2.86677e-37	78.8126
AYP1P1	-1.71122	8.01385	-20.8045	3.3899e-39	2.87222e-37	78.8085
HS.157766	-1.1995	7.06977	-20.8014	3.43307e-39	2.90229e-37	78.7959
HS.583347	-1.18308	7.12208	-20.7873	3.63777e-39	3.05484e-37	78.7383
LOC653097	-1.66484	7.34704	-20.785	3.67214e-39	3.07686e-37	78.7289
HS.544047	-1.6635	7.31864	-20.777	3.79376e-39	3.17174e-37	78.6965
LOC285442	-1.5128	7.21155	-20.7731	3.85637e-39	3.20987e-37	78.6802
HS.548352	-1.20362	6.98399	-20.7673	3.94782e-39	3.27572e-37	78.6569
LOC646897	-1.35225	7.13878	-20.7667	3.95874e-39	3.27572e-37	78.6541
HS.128689	-1.79439	7.33132	-20.7665	3.96148e-39	3.27572e-37	78.6534
HS.552910	-1.236	6.99928	-20.764	4.00243e-39	3.288e-37	78.6432
HS.545973	-1.51894	7.22111	-20.7616	4.04145e-39	3.31285e-37	78.6335
HS.541186	-1.29208	7.08281	-20.7553	4.14847e-39	3.38589e-37	78.6075
HS.564158	-1.34835	7.10893	-20.7522	4.20112e-39	3.42147e-37	78.595
HS.539609	-1.42792	7.22678	-20.7506	4.22921e-39	3.42271e-37	78.5884
HS.347185	-1.67487	7.16556	-20.75	4.23887e-39	3.42271e-37	78.5861
HS.202144	-1.08763	6.8969	-20.748	4.27483e-39	3.44438e-37	78.5777
LOC729085	-1.22645	7.01624	-20.7466	4.29839e-39	3.45599e-37	78.5722
HS.542342	-1.50358	7.10602	-20.7384	4.44671e-39	3.55076e-37	78.5384
HS.310740	-1.58439	7.11799	-20.7297	4.60772e-39	3.66571e-37	78.503
HS.582275	-1.02051	6.98194	-20.7287	4.62569e-39	3.67227e-37	78.4992
LOC647461	-1.08539	6.95269	-20.7249	4.69949e-39	3.72304e-37	78.4834
HS.527387	-1.48903	7.05527	-20.7139	4.91747e-39	3.85532e-37	78.4383
HS.538559	-1.41814	7.1683	-20.7081	5.03506e-39	3.9312e-37	78.4148
HS.543856	-1.22378	7.02848	-20.7032	5.13853e-39	4.00371e-37	78.3945
HS.542980	-1.57976	7.17125	-20.7025	5.15337e-39	4.00701e-37	78.3917
HS.583127	-1.47538	7.16831	-20.7004	5.19769e-39	4.03317e-37	78.3831
HS.539849	-1.5268	7.12139	-20.6967	5.27595e-39	4.08551e-37	78.3683
HS.253412	-1.39072	7.0806	-20.6948	5.31728e-39	4.09624e-37	78.3605
LOC653665	-1.45713	7.15146	-20.6938	5.33946e-39	4.10108e-37	78.3564
HS.543922	-1.4931	7.17259	-20.6899	5.42625e-39	4.15928e-37	78.3403
LOC654116	-1.47145	7.26041	-20.6881	5.46717e-39	4.17827e-37	78.3328
HS.140415	-1.50309	7.14754	-20.6878	5.47313e-39	4.17827e-37	78.3317
HS.565058	-1.38345	7.099	-20.683	5.5837e-39	4.22851e-37	78.3118
HS.519129	-1.21066	6.99535	-20.6785	5.68596e-39	4.28876e-37	78.2938
HS.183041	-1.2117	7.03711	-20.6741	5.79077e-39	4.34182e-37	78.2756
BIRC1	-1.4478	7.07323	-20.6699	5.89124e-39	4.4084e-37	78.2585
SLIC1	-1.16822	7.26014	-20.6663	5.97915e-39	4.46534e-37	78.2437
LOC731283	-1.13122	6.96286	-20.6655	5.99924e-39	4.46611e-37	78.2404
LOC650812	-1.08047	6.91041	-20.6651	6.00875e-39	4.46611e-37	78.2388
HS.162734	-1.10861	7.03232	-20.6624	6.07592e-39	4.50202e-37	78.2278
HS.252746	-1.47159	7.13022	-20.6518	6.34658e-39	4.69337e-37	78.1844
HS.147485	-1.22017	6.97346	-20.6481	6.4451e-39	4.7384e-37	78.1691
HS.561029	-1.26584	7.04752	-20.6415	6.62206e-39	4.84963e-37	78.1421
LOC391276	-1.02176	6.97643	-20.6391	6.68755e-39	4.88812e-37	78.1323
LRRC34	-1.40001	7.00914	-20.6318	6.89166e-39	5.0179e-37	78.1024
LOC649908	-1.25201	7.06133	-20.6232	7.14098e-39	5.14289e-37	78.067
HS.106532	-1.50712	7.14056	-20.6227	7.1543e-39	5.14289e-37	78.0651
HS.129169	-1.01015	7.02521	-20.6223	7.16617e-39	5.14289e-37	78.0635
HS.538784	-1.48872	7.27425	-20.6221	7.17251e-39	5.14289e-37	78.0626
HS.565798	-1.40241	7.13476	-20.6207	7.21377e-39	5.15314e-37	78.0569
HS.98418	-1.03875	6.8709	-20.6171	7.32387e-39	5.21005e-37	78.0418
HS.544018	-1.2299	7.07594	-20.6156	7.36861e-39	5.22425e-37	78.0358
LOC644916	-1.12205	7.00858	-20.615	7.38483e-39	5.22594e-37	78.0336
HS.560918	-1.37101	7.08559	-20.6127	7.45617e-39	5.26656e-37	78.024
LOC338829	-1.17944	6.94346	-20.6107	7.51925e-39	5.29134e-37	78.0156
HS.577970	-1.39754	7.10999	-20.6087	7.58163e-39	5.32532e-37	78.0074
HS.132111	-1.08368	6.91349	-20.6057	7.67445e-39	5.36558e-37	77.9953
HS.549487	-1.0072	6.89052	-20.6055	7.68043e-39	5.36558e-37	77.9945
HS.544140	-1.39822	7.18659	-20.6055	7.68154e-39	5.36558e-37	77.9944
HS.573023	-1.40343	7.12906	-20.6008	7.83086e-39	5.45979e-37	77.9752
HS.156178	-1.56367	7.16819	-20.6003	7.84751e-39	5.46132e-37	77.9731
HS.98462	-1.32999	7.12891	-20.5997	7.8674e-39	5.4651e-37	77.9706
IFP38	-1.27287	7.49045	-20.5854	8.3451e-39	5.77569e-37	77.9119
HS.581011	-1.25073	7.01893	-20.5826	8.44169e-39	5.81615e-37	77.9005
HS.563172	-1.61047	7.24966	-20.5795	8.54927e-39	5.87397e-37	77.8879
HS.550287	-1.26744	7.0436	-20.5781	8.59878e-39	5.89726e-37	77.8821
MGC59937	-1.14439	6.98912	-20.5661	9.03704e-39	6.17542e-37	77.8326
LOC644813	-1.07598	7.03546	-20.5645	9.09739e-39	6.20544e-37	77.826
HS.542897	-1.55502	7.33426	-20.5553	9.44853e-39	6.41024e-37	77.7883
LOC651746	-1.17356	6.98698	-20.5449	9.86417e-39	6.65638e-37	77.7455
HS.223803	-1.53967	7.11186	-20.5394	1.00907e-38	6.77299e-37	77.7229
LOC643897	-1.4177	7.18927	-20.5365	1.02098e-38	6.8315e-37	77.7112
HS.54707	-1.40676	7.12095	-20.5361	1.02295e-38	6.8315e-37	77.7093
HS.144776	-1.3403	7.13703	-20.536	1.02322e-38	6.8315e-37	77.709
LOC648541	-1.30262	7.18071	-20.5351	1.02723e-38	6.84618e-37	77.7051
HS.441325	-1.4578	7.20551	-20.5317	1.0415e-38	6.92906e-37	77.6914
HS.539076	-1.03038	6.94074	-20.5281	1.0573e-38	7.00954e-37	77.6764
HS.382374	-1.11961	7.01613	-20.5235	1.07728e-38	7.12949e-37	77.6577
HS.561037	-1.24609	7.07424	-20.5187	1.09893e-38	7.23243e-37	77.6379
LOC646324	-1.05382	6.92243	-20.5143	1.11917e-38	7.3424e-37	77.6198
HS.555197	-1.12467	6.95978	-20.5108	1.13574e-38	7.43819e-37	77.6051
HS.475678	-1.18432	6.97622	-20.5074	1.15164e-38	7.52931e-37	77.5913
HS.128709	-1.53692	7.27625	-20.4977	1.19891e-38	7.78447e-37	77.5513
CSN1S2A	-1.07575	7.01561	-20.4953	1.21063e-38	7.83363e-37	77.5416
C1ORF70	-1.02397	6.87457	-20.4937	1.2189e-38	7.8737e-37	77.5348
LOC441461	-1.32182	7.16928	-20.4843	1.26706e-38	8.17084e-37	77.4962
HS.112745	-1.48889	7.12826	-20.4829	1.27419e-38	8.2028e-37	77.4906
HS.343482	-1.35634	7.22162	-20.4681	1.35484e-38	8.70714e-37	77.4296
HS.582536	-1.18851	7.01075	-20.4677	1.3573e-38	8.70814e-37	77.4278
POLR2J3	-1.35146	7.50173	-20.4549	1.43132e-38	9.12109e-37	77.3749
LOC652331	-1.16556	7.05069	-20.4534	1.4397e-38	9.14365e-37	77.3691
LOC652222	-1.33949	7.06267	-20.451	1.45403e-38	9.20376e-37	77.3592
HS.255086	-1.46382	7.23314	-20.4486	1.46871e-38	9.28114e-37	77.3492
HS.293685	-1.31512	7.14149	-20.4472	1.4776e-38	9.32168e-37	77.3432
HS.25555	-1.25259	7.01535	-20.4467	1.48038e-38	9.32369e-37	77.3414
HS.580446	-1.26767	7.08794	-20.4422	1.50831e-38	9.45231e-37	77.3227
HS.580306	-1.45464	7.1902	-20.4388	1.52983e-38	9.57133e-37	77.3086
HS.543313	-1.38941	7.09356	-20.4335	1.5635e-38	9.7176e-37	77.287
LOC652150	-1.05245	6.9382	-20.432	1.57328e-38	9.76237e-37	77.2808
LOC643191	-1.21581	7.0283	-20.4271	1.6054e-38	9.92903e-37	77.2607
LOC644884	-1.26822	7.10208	-20.4262	1.61196e-38	9.95334e-37	77.2566
LOC648749	-1.33599	7.16666	-20.4213	1.64484e-38	1.01068e-36	77.2365
HS.566474	-1.39611	7.10753	-20.4158	1.68278e-38	1.03232e-36	77.2138
HS.570292	-1.08803	7.06483	-20.4148	1.68976e-38	1.03492e-36	77.2097
HS.544124	-1.37188	7.09707	-20.4126	1.70511e-38	1.04263e-36	77.2007
FLJ27365	-1.44452	7.22704	-20.4093	1.72889e-38	1.0536e-36	77.1869
MAP7D3	-1.37573	7.14708	-20.4089	1.73142e-38	1.0536e-36	77.1854
HS.572059	-1.41255	7.14014	-20.4068	1.74647e-38	1.05969e-36	77.1768
HS.36563	-1.15229	6.94477	-20.4042	1.76587e-38	1.0694e-36	77.1658
LOC643799	-1.35834	7.08198	-20.391	1.86527e-38	1.12062e-36	77.1113
LOC644948	-1.04706	6.929	-20.3802	1.95041e-38	1.1699e-36	77.0669
LOC731742	-1.0528	6.92449	-20.3787	1.96241e-38	1.17524e-36	77.0608
HS.156328	-1.22607	7.0963	-20.3782	1.96648e-38	1.17581e-36	77.0587
HS.582971	-1.42547	7.09888	-20.3749	1.99365e-38	1.1883e-36	77.045
HS.561970	-1.25329	6.97757	-20.3714	2.02335e-38	1.20189e-36	77.0303
C1ORF126	-1.32104	7.09756	-20.371	2.02603e-38	1.20189e-36	77.029
HS.553437	-1.12978	6.96459	-20.3707	2.02918e-38	1.20189e-36	77.0275
HS.543811	-1.00146	6.93421	-20.3644	2.08222e-38	1.22753e-36	77.0018
C9ORF110	-1.36644	7.02723	-20.3603	2.11877e-38	1.24713e-36	76.9844
LOC647149	-1.19465	7.00445	-20.3579	2.13947e-38	1.25737e-36	76.9748
LOC400927	-1.53321	7.21016	-20.3564	2.15279e-38	1.26323e-36	76.9686
HS.132481	-1.25156	7.07452	-20.3525	2.18848e-38	1.28218e-36	76.9522
HS.567016	-1.27544	7.02975	-20.3486	2.22425e-38	1.29911e-36	76.9361
HS.540143	-1.14296	7.0569	-20.3481	2.22836e-38	1.2995e-36	76.9342
HS.524137	-1.05807	6.87493	-20.3472	2.23696e-38	1.3025e-36	76.9304
HS.499208	-1.36224	7.0414	-20.3459	2.2489e-38	1.30744e-36	76.9251
KIAA1486	-1.21209	7.11489	-20.3345	2.35766e-38	1.36647e-36	76.8781
HS.520750	-1.38066	7.07723	-20.3324	2.37882e-38	1.37604e-36	76.8692
HS.131074	-1.43016	7.04417	-20.3307	2.39589e-38	1.37901e-36	76.8621
ESPNL	-1.18966	7.06367	-20.3302	2.40093e-38	1.37901e-36	76.86
LOC641798	-1.26918	7.62446	-20.3275	2.42782e-38	1.39218e-36	76.8489
HS.179309	-1.07021	7.02547	-20.3232	2.47131e-38	1.41283e-36	76.8312
HS.122280	-1.61367	7.20275	-20.322	2.4835e-38	1.41766e-36	76.8263
HS.542287	-1.06295	7.01802	-20.3205	2.49951e-38	1.42447e-36	76.8199
HS.545468	-1.52966	7.12651	-20.3201	2.50297e-38	1.42447e-36	76.8186
HS.546024	-1.19437	7.02552	-20.3171	2.53451e-38	1.43593e-36	76.8061
HS.573550	-1.25764	7.09468	-20.297	2.75539e-38	1.54926e-36	76.7229
HS.564319	-1.48626	7.17684	-20.2955	2.77333e-38	1.55492e-36	76.7164
LOC339789	-1.17799	7.00959	-20.2934	2.79694e-38	1.56435e-36	76.708
LOC652655	-1.14495	7.06227	-20.2933	2.79843e-38	1.56435e-36	76.7075
LOC643140	-1.11312	6.90928	-20.2893	2.84604e-38	1.58627e-36	76.6907
MSL3L2	-1.53466	7.20734	-20.2874	2.86858e-38	1.59647e-36	76.6828
HS.148567	-1.50154	7.0754	-20.2707	3.07448e-38	1.70604e-36	76.6138
LOC642804	-1.28873	7.08077	-20.2684	3.10456e-38	1.71518e-36	76.6041
HS.570095	-1.0382	6.97939	-20.2665	3.12819e-38	1.72571e-36	76.5966
HS.581677	-1.06195	6.95205	-20.2609	3.20263e-38	1.76163e-36	76.5732
HS.491799	-1.03832	6.92024	-20.258	3.24094e-38	1.78011e-36	76.5613
LOC645253	-1.26691	6.99791	-20.2565	3.26151e-38	1.78622e-36	76.555
LOC285047	-1.28397	7.08603	-20.2479	3.38055e-38	1.84874e-36	76.5193
FABP3	-1.03026	6.82991	-20.2467	3.39777e-38	1.85547e-36	76.5143
HS.34745	-1.27398	7.07626	-20.2449	3.42315e-38	1.86663e-36	76.5069
HS.126414	-1.46167	7.18342	-20.2418	3.46759e-38	1.88814e-36	76.494
HS.563396	-1.24513	7.06611	-20.2404	3.48854e-38	1.89681e-36	76.488
FAM22C	-1.11958	7.0408	-20.2394	3.50222e-38	1.90152e-36	76.4841
HS.565407	-1.10549	7.08413	-20.2381	3.52138e-38	1.90917e-36	76.4787
HS.385789	-1.1512	7.07192	-20.2353	3.5631e-38	1.92903e-36	76.467
HS.538551	-1.17766	7.00239	-20.2324	3.60615e-38	1.94954e-36	76.455
P2RY4	-1.3899	7.04053	-20.2298	3.64573e-38	1.96812e-36	76.4442
HS.130964	-1.4069	7.13441	-20.2132	3.90731e-38	2.0855e-36	76.3752
HS.537571	-1.47218	7.1301	-20.2104	3.95225e-38	2.1014e-36	76.3638
ANKRD58	-1.29115	7.02832	-20.2103	3.95379e-38	2.1014e-36	76.3634
HS.127990	-1.36083	7.06267	-20.2063	4.02035e-38	2.13378e-36	76.3468
HS.537912	-1.11256	6.99515	-20.1959	4.19947e-38	2.2173e-36	76.3034
HS.540450	-1.04173	7.0921	-20.1865	4.36783e-38	2.2925e-36	76.2642
HS.196122	-1.72048	7.51468	-20.1865	4.36794e-38	2.2925e-36	76.2642
HS.209978	-1.33887	7.13206	-20.1782	4.52192e-38	2.36674e-36	76.2297
HS.120340	-1.11592	7.02116	-20.1759	4.56491e-38	2.38348e-36	76.2203
HS.490991	-1.30009	7.05824	-20.1758	4.56652e-38	2.38348e-36	76.22
LOC642698	-1.08674	6.98279	-20.1693	4.69262e-38	2.43971e-36	76.1928
LOC648145	-1.38418	7.19186	-20.1631	4.815e-38	2.49937e-36	76.1672
HS.129546	-1.2131	7.00081	-20.1604	4.86974e-38	2.52086e-36	76.1559
LOC352909	-1.07835	6.90758	-20.1529	5.02494e-38	2.58702e-36	76.1247
HS.564528	-1.07194	6.98522	-20.1489	5.1092e-38	2.61358e-36	76.1082
LOC652424	-1.14037	7.1258	-20.1489	5.11075e-38	2.61358e-36	76.1079
HS.542495	-1.07166	7.05701	-20.1488	5.1111e-38	2.61358e-36	76.1078
LOC646716	-1.17914	7.10555	-20.1441	5.21391e-38	2.6518e-36	76.088
LOC283953	-1.15511	6.97471	-20.1425	5.24906e-38	2.66608e-36	76.0813
LOC729269	-1.06507	6.9656	-20.1384	5.3389e-38	2.70808e-36	76.0644
MGC5457	-1.12935	7.12669	-20.13	5.52994e-38	2.79373e-36	76.0294
HS.523484	-1.38427	7.06042	-20.1203	5.75839e-38	2.88983e-36	75.9891
HS.274848	-1.36917	7.11879	-20.118	5.81535e-38	2.91454e-36	75.9793
C3ORF55	-1.05111	6.97953	-20.1173	5.83108e-38	2.91841e-36	75.9766
HS.559981	-1.62608	7.15949	-20.1169	5.84005e-38	2.91841e-36	75.975
HS.146614	-1.17454	6.96369	-20.1093	6.03059e-38	3.00647e-36	75.9431
LOC644705	-1.18984	7.05839	-20.1087	6.04386e-38	3.00911e-36	75.9409
ITGB1BP2	-1.25531	7.02288	-20.1083	6.05577e-38	3.01107e-36	75.9389
LOC651308	-1.00486	6.91935	-20.101	6.24237e-38	3.09571e-36	75.9087
HS.544129	-1.04862	6.99688	-20.0891	6.56249e-38	3.24594e-36	75.8589
HS.539950	-1.29708	7.09407	-20.074	6.98964e-38	3.41697e-36	75.7961
HS.128375	-1.36637	7.14201	-20.0699	7.11117e-38	3.46222e-36	75.779
FLJ20972	-1.11044	7.03456	-20.067	7.19803e-38	3.49622e-36	75.7669
HS.538495	-1.27816	7.04902	-20.0549	7.5722e-38	3.66384e-36	75.7164
HS.543552	-1.20242	7.02456	-20.0523	7.65405e-38	3.69685e-36	75.7057
HS.574431	-1.36309	7.18491	-20.0398	8.06633e-38	3.87317e-36	75.6535
GM127	-1.00428	6.92904	-20.0344	8.25018e-38	3.95141e-36	75.631
TMPRSS11E	-1.20146	7.02758	-20.02	8.76355e-38	4.17611e-36	75.5709
LOC645179	-1.13064	7.0049	-20.0134	9.01139e-38	4.28881e-36	75.5432
HS.292382	-1.08444	6.9753	-19.9948	9.74209e-38	4.6018e-36	75.4655
LOC652819	-1.1606	7.08153	-19.9734	1.06587e-37	4.99727e-36	75.376
C3ORF47	-1.05337	6.9689	-19.9688	1.08655e-37	5.06768e-36	75.3569
LOC650257	-1.43663	7.17016	-19.9686	1.08759e-37	5.06768e-36	75.3559
HS.500666	-1.14479	7.017	-19.962	1.118e-37	5.20298e-36	75.3285
LOC400388	-1.16168	7.09786	-19.9605	1.12517e-37	5.22335e-36	75.3221
HS.486010	-1.10068	7.09313	-19.9601	1.12702e-37	5.22335e-36	75.3205
HS.517924	-1.34836	7.02397	-19.955	1.15136e-37	5.30594e-36	75.2992
LOC643771	-1.1319	6.97515	-19.9462	1.19455e-37	5.4716e-36	75.2625
HS.540787	-1.02978	6.98481	-19.9421	1.21555e-37	5.54093e-36	75.2452
HS.373355	-1.3444	7.06097	-19.9205	1.33091e-37	5.98737e-36	75.1549
HS.559581	-1.27105	7.10338	-19.9159	1.35711e-37	6.09795e-36	75.1355
HS.542156	-1.38904	7.11441	-19.9147	1.36417e-37	6.11514e-36	75.1303
HS.164091	-1.18259	7.02385	-19.9083	1.40116e-37	6.27353e-36	75.1037
HS.126160	-1.04945	7.00835	-19.9023	1.43697e-37	6.40349e-36	75.0785
OR1K1	-1.28361	6.99092	-19.8925	1.49755e-37	6.62657e-36	75.0374
LOC651515	-1.06222	6.95071	-19.8884	1.52377e-37	6.72684e-36	75.0201
GAS5	-1.24433	6.99626	-19.8867	1.53451e-37	6.76637e-36	75.0131
LOC643605	-1.01337	6.9481	-19.8785	1.58851e-37	6.97193e-36	74.9787
HS.197705	-1.19679	7.02626	-19.8763	1.60318e-37	7.02813e-36	74.9695
LOC649041	-1.33075	7.08944	-19.8668	1.66909e-37	7.25816e-36	74.9294
LOC731052	-1.28221	7.11573	-19.855	1.75372e-37	7.60865e-36	74.8802
LOC647947	-1.30578	7.24626	-19.809	2.12885e-37	9.04482e-36	74.6871
HS.541605	-1.24508	7.16608	-19.7927	2.28134e-37	9.57882e-36	74.6182
HS.120552	-1.24227	7.05359	-19.7893	2.31352e-37	9.67098e-36	74.6043
ID2B	-1.06262	6.93956	-19.7885	2.32136e-37	9.69302e-36	74.6009
HS.544452	-1.17233	6.97933	-19.7748	2.46043e-37	1.02285e-35	74.543
LOC642229	-1.08874	7.09127	-19.7614	2.60367e-37	1.07648e-35	74.4866
HS.563991	-1.06302	6.8987	-19.7485	2.74891e-37	1.13157e-35	74.4326
HS.537339	-1.00729	7.00502	-19.7248	3.03871e-37	1.24141e-35	74.3327
SNORD22	-1.0342	7.06853	-19.7198	3.10397e-37	1.2626e-35	74.3116
LOC647439	-1.13445	6.94898	-19.7172	3.13845e-37	1.27526e-35	74.3006
HS.540034	-1.49275	7.17254	-19.7046	3.31021e-37	1.335e-35	74.2475
HS.545855	-1.33729	7.13536	-19.702	3.34699e-37	1.34696e-35	74.2365
LOC654085	-1.04034	6.87147	-19.7011	3.36028e-37	1.35087e-35	74.2326
HS.580517	-1.20993	6.99831	-19.6993	3.38582e-37	1.35825e-35	74.225
HS.583132	-1.32094	7.10356	-19.6965	3.42585e-37	1.37285e-35	74.2133
HS.559989	-1.37099	7.11234	-19.691	3.50661e-37	1.40224e-35	74.1901
LOC645116	-1.00164	6.96058	-19.6898	3.5249e-37	1.40806e-35	74.1849
HS.157866	-1.01566	6.99988	-19.6865	3.57399e-37	1.42616e-35	74.1712
LOC644727	-1.10788	7.01882	-19.6727	3.78919e-37	1.50251e-35	74.1129
HS.578568	-1.23765	7.05347	-19.6704	3.82648e-37	1.51412e-35	74.1032
HS.559742	-1.37388	7.02951	-19.6662	3.89505e-37	1.53965e-35	74.0855
LOC441762	-1.0935	6.89609	-19.6652	3.9119e-37	1.54469e-35	74.0812
HS.543391	-1.05883	6.95861	-19.6649	3.91628e-37	1.5448e-35	74.0801
HS.317248	-1.10853	6.99757	-19.6623	3.95967e-37	1.55866e-35	74.0691
HS.561909	-1.02917	6.95422	-19.6601	3.99689e-37	1.57129e-35	74.0598
HS.541946	-1.00957	7.00548	-19.6583	4.02734e-37	1.57709e-35	74.0522
LOC644297	-1.90357	7.59553	-19.6517	4.14124e-37	1.615e-35	74.0245
HS.563815	-1.04492	6.9729	-19.6482	4.20354e-37	1.63592e-35	74.0096
LOC644519	-1.13783	7.00523	-19.6475	4.21537e-37	1.63883e-35	74.0068
ADCY8	-1.05716	6.92399	-19.638	4.39e-37	1.70322e-35	73.9664
HS.504036	-1.0204	6.86259	-19.6275	4.58953e-37	1.77699e-35	73.9221
HS.349049	-1.01187	6.99986	-19.6255	4.62925e-37	1.7887e-35	73.9135
HS.582983	-1.19093	6.9753	-19.6111	4.91996e-37	1.89076e-35	73.8528
C9ORF105	-1.7061	8.13947	-19.6102	4.93808e-37	1.89447e-35	73.8492
LOC642132	-1.04379	6.98131	-19.6049	5.05102e-37	1.9262e-35	73.8267
HS.543340	-1.18985	7.15713	-19.6047	5.05646e-37	1.9262e-35	73.8256
HS.403966	-1.37406	7.08919	-19.603	5.09147e-37	1.93563e-35	73.8187
HS.552045	-1.09423	7.05713	-19.5936	5.29877e-37	2.00637e-35	73.779
HS.44677	-1.01528	6.95359	-19.5884	5.4184e-37	2.04673e-35	73.7567
C14ORF125	-1.04462	6.97662	-19.5862	5.46752e-37	2.05789e-35	73.7477
BAMBI	-1.65796	7.32794	-19.5825	5.55589e-37	2.08907e-35	73.7318
NBR2	-1.13113	6.90919	-19.5644	6.00014e-37	2.23169e-35	73.6552
HS.255277	-1.02192	6.88821	-19.5375	6.72611e-37	2.47491e-35	73.5414
HS.542967	-1.13778	6.98588	-19.535	6.79875e-37	2.49435e-35	73.5307
HS.543489	-1.29418	7.29241	-19.5292	6.96928e-37	2.54456e-35	73.506
NKX6-1	-1.33538	6.94721	-19.5231	7.15229e-37	2.60383e-35	73.4802
HS.453552	-1.3203	7.04897	-19.5082	7.61959e-37	2.73964e-35	73.4172
HS.528873	-1.39175	7.29546	-19.4973	7.98191e-37	2.85633e-35	73.3709
HS.201719	-1.00141	6.89873	-19.4806	8.57063e-37	3.03538e-35	73.3
HS.551755	-1.23746	7.19422	-19.4568	9.48588e-37	3.3099e-35	73.199
HS.581671	-1.08414	6.95216	-19.4515	9.70116e-37	3.36328e-35	73.1766
HS.540455	-1.02423	6.98406	-19.4446	9.98941e-37	3.44111e-35	73.1474
HS.516464	-1.27934	7.05071	-19.4442	1.00104e-36	3.44521e-35	73.1454
HS.553405	-1.04304	7.02013	-19.3941	1.23921e-36	4.16909e-35	72.9328
HS.580473	-1.05375	7.04171	-19.3811	1.31047e-36	4.3863e-35	72.8771
TBN	-1.29836	7.3615	-19.3636	1.41226e-36	4.71033e-35	72.8025
KIAA0317	-1.18468	7.05264	-19.3534	1.47482e-36	4.90599e-35	72.7594
HN1L	-1.5278	7.6225	-19.3293	1.63485e-36	5.36744e-35	72.6568
HS.556764	-1.00737	6.86943	-19.3228	1.6811e-36	5.49541e-35	72.629
HS.562116	-1.45604	7.33117	-19.316	1.73084e-36	5.62879e-35	72.5999
LOC646717	-1.05179	7.06518	-19.3081	1.79031e-36	5.79727e-35	72.5663
HS.277359	-1.0237	6.94127	-19.2885	1.94719e-36	6.273e-35	72.4826
FDPS	-1.06076	7.32433	-19.281	2.01079e-36	6.45589e-35	72.4506
HS.543901	-1.04626	7.01938	-19.2762	2.05222e-36	6.56103e-35	72.4303
HS.580914	-1.12129	7.08277	-19.2708	2.10114e-36	6.69478e-35	72.4068
HS.545883	-1.13473	7.01639	-19.2672	2.13338e-36	6.77464e-35	72.3916
LOC642456	-1.22567	7.11433	-19.2521	2.27652e-36	7.16895e-35	72.3269
DSCR5	-1.13353	6.93094	-19.2219	2.59058e-36	8.09055e-35	72.1982
HS.554653	-1.02097	6.98214	-19.163	3.33659e-36	1.01355e-34	71.9461
HS.123511	-1.15279	7.19259	-19.1346	3.77119e-36	1.12212e-34	71.8241
HS.565751	-1.03246	6.97507	-19.1221	3.97863e-36	1.17276e-34	71.7708
LOC440105	-1.44768	7.14972	-19.0267	6.00397e-36	1.71233e-34	71.3608
HS.566863	-1.11081	7.02002	-19.0181	6.23035e-36	1.76889e-34	71.3239
HS.60450	-1.015	6.99362	-18.8912	1.07903e-35	2.9255e-34	70.7767
TMEM47	-1.10233	7.11502	-18.8835	1.11574e-35	3.00947e-34	70.7434
LOC648732	-1.0194	7.05327	-18.8623	1.22291e-35	3.2613e-34	70.652
LOC390372	-1.09898	7.16681	-18.8133	1.51289e-35	3.93466e-34	70.44
HS.570453	-1.07334	7.27396	-18.7989	1.61071e-35	4.17184e-34	70.3776
HS.541587	-1.00054	6.93698	-18.7955	1.63475e-35	4.2312e-34	70.3628
SNORD35B	-1.3771	7.39655	-18.6943	2.53925e-35	6.30872e-34	69.924
HS.306385	-1.10683	6.96221	-18.6554	3.00896e-35	7.33112e-34	69.7549
HS.538780	-1.49801	7.24545	-18.6534	3.03499e-35	7.38977e-34	69.7463
OR6C4	-1.06207	6.92051	-18.6347	3.29244e-35	7.9653e-34	69.6651
XRRA1	-1.15039	7.18392	-18.6253	3.43108e-35	8.26366e-34	69.624
LOC653972	-1.00284	7.10215	-18.6224	3.47462e-35	8.35789e-34	69.6115
HS.561841	-1.18062	7.04492	-18.607	3.71741e-35	8.87412e-34	69.5442
HS.567436	-1.01769	6.94112	-18.5231	5.36597e-35	1.24021e-33	69.1784
RWDD3	-1.21823	7.48776	-18.5154	5.54953e-35	1.27639e-33	69.1449
WBSCR18	-2.07082	8.40655	-18.5035	5.84529e-35	1.33709e-33	69.0931
HS.566034	-1.02507	6.96596	-18.5012	5.905e-35	1.34993e-33	69.083
LOC133874	-1.20773	7.07446	-18.4641	6.94824e-35	1.57132e-33	68.9209
LOC347549	-1.03674	6.86766	-18.4372	7.81945e-35	1.74536e-33	68.8031
HS.352677	-1.33428	7.23031	-18.3905	9.6014e-35	2.10533e-33	68.5985
NEU3	-1.01105	6.89356	-18.3543	1.12586e-34	2.44511e-33	68.4398
HS.119164	-1.03921	7.04895	-18.3343	1.22947e-34	2.64582e-33	68.3521
LOC728004	-1.30699	7.00868	-18.2947	1.46428e-34	3.093e-33	68.1779
RBM26	-1.06948	7.2414	-17.9763	5.99935e-34	1.12455e-32	66.7722
PCF11	-1.84849	8.65612	-17.8112	1.25294e-33	2.21664e-32	66.038
HS.205787	-1.12531	7.23709	-17.7462	1.67568e-33	2.89672e-32	65.7482
CD38	-1.15379	7.35136	-17.7403	1.72036e-33	2.96582e-32	65.722
C6ORF61	-1.14457	7.66103	-17.1954	2.01368e-32	2.91888e-31	63.2692
FTHL12	-1.09151	8.71315	-16.8228	1.10679e-31	1.42648e-30	61.5698
LOC643949	-1.15353	8.34858	-16.7519	1.53361e-31	1.93566e-30	61.2445
C14ORF4	-1.10428	7.99154	-16.5495	3.9044e-31	4.71385e-30	60.3125
HS.535044	-1.29014	7.72906	-16.0692	3.66183e-30	3.93451e-29	58.0798
TUBGCP5	-1.92747	7.51657	-15.9987	5.09902e-30	5.41103e-29	57.7495
XRCC6BP1	-1.0563	8.15718	-15.9458	6.53837e-30	6.83481e-29	57.5015
LOC649210	-1.08226	7.44784	-15.923	7.28138e-30	7.5738e-29	57.3941
SFRS1	-1.3061	8.95665	-15.6652	2.46047e-29	2.40007e-28	56.1794
HS.565487	-1.1068	6.97308	-15.3179	1.28633e-28	1.16123e-27	54.5293
LOC440927	-1.17276	10.1158	-13.599	5.67722e-25	3.51987e-24	46.156
CD48	-1.01985	9.44477	-13.5453	7.4193e-25	4.53743e-24	45.889
F13A1	-1.05819	8.77181	-13.0031	1.12193e-23	6.109e-23	43.1794
C19ORF43	-1.0164	8.32259	-12.7411	4.21062e-23	2.13865e-22	41.8601
PPBP	-1.17863	8.33334	-12.6944	5.33402e-23	2.6822e-22	41.6242
LOC440737	-1.05264	10.4398	-12.1206	9.88363e-22	4.36495e-21	38.7127
RBX1	-1.01123	9.05754	-10.9275	4.59422e-19	1.5472e-18	32.5907
CSNK1G2	-1.27784	8.65509	-10.5875	2.6749e-18	8.41158e-18	30.8358
LOC653658	-1.04053	9.56353	-9.97867	6.30969e-17	1.77224e-16	27.6889
HLA-A29.1	1.09571	10.1347	2.20197	0.0298368	0.0347775	-5.23189
